# Supplementary material for: Analysis of Urogenital Toileting Techniques and Their Association with Bacteriuria Rates Among Nursing Home Residents
Source: Microorganisms. 2026 Jul 8;14(7):1490. doi: 10.3390/microorganisms14071490 (PMC13413991; doi:10.3390/microorganisms14071490)
Supplement: Supplementary file 1 [file microorganisms-14-01490-s001.zip]

Archive with 1 entries (1 files):
- microorganisms-4391036-supplementary.pdf
